# Supplementary material for: 3D Bioprinted Scaffolds Containing Mesenchymal Stem/Stromal Lyosecretome: Next Generation Controlled Release Device for Bone Regenerative Medicine
Source: Pharmaceutics. 2021 Apr 8;13(4):515. doi: 10.3390/pharmaceutics13040515 (PMC8070453; doi:10.3390/pharmaceutics13040515)
Supplement: Supplementary file 1 [file pharmaceutics-13-00515-s001.zip]

Archive with 3 entries (3 files):
- Supplementary materials/Video S1.mp4
- Supplementary materials/Video S2.mp4
- Supplementary materials/pharmaceutics-1143483 - supplementary material for XML .docx
